# Supplementary material for: Inhibition of MZF1/c-MYC Axis by Cantharidin Impairs Cell Proliferation in Glioblastoma
Source: Int J Mol Sci. 2022 Nov 25;23(23):14727. doi: 10.3390/ijms232314727 (PMC9740304; doi:10.3390/ijms232314727)
Supplement: Supplementary file 1 [file ijms-23-14727-s001.zip]

Archive with 1 entries (1 files):
- ijms-2028029-supplementary.pdf
